# Supplementary material for: FAK Executes Anti-Senescence via Regulating EZH2 Signaling in Non-Small Cell Lung Cancer Cells
Source: Biomedicines. 2022 Aug 10;10(8):1937. doi: 10.3390/biomedicines10081937 (PMC9406208; doi:10.3390/biomedicines10081937)
Supplement: Supplementary file 1 [file biomedicines-10-01937-s001.zip]

Archive with 1 entries (1 files):
- biomedicines-1819973-supplementary.pdf
